# Supplementary material for: Prognostic Impact of MYC/TP63 Molecular Subtypes in Adenoid Cystic Carcinoma: A Meta-Analysis
Source: Cancers (Basel). 2026 Apr 29;18(9):1426. doi: 10.3390/cancers18091426 (PMC13162811; doi:10.3390/cancers18091426)
Supplement: Supplementary file 1 [file cancers-18-01426-s001.zip]

Archive with 1 entries (1 files):
- cancers-4244327-supplementary.pdf
